# Supplementary material for: Effects of Daily Zinc Alone or in Combination with Other Nutrient Supplements on the Risk of Malaria Parasitaemia: A Systematic Review and Meta-Analysis of Randomised Controlled Trials
Source: Nutrients. 2023 Jun 23;15(13):2855. doi: 10.3390/nu15132855 (PMC10346149; doi:10.3390/nu15132855)
Supplement: Supplementary file 1 [file nutrients-15-02855-s001.zip › Table S2. Details of studies.xlsx]

## Sheet: Sheet1
Effects of Daily Zinc Alone or in Combination with Other Nutrient Supplements on the Risk of Malaria Parasitaemia: A Systematic Review and Meta-Analysis of Randomised Controlled Trials Manas Kotepui1†*, Polrat Wilairatana2†*, Wanida Mala1, Kwuntida Uthaisar Kotepui1, Frederick Ramirez Masangkay3, Kinley Wangdi4 1 Medical Technology, School of Allied Health Sciences, Walailak University, Tha Sala,…
Author	Objective	Country	Study period	Participant (n)	Age range	Incidence of malaria at baseline	Incidence of malaria at endpoint	Qualitative synthesis	Zinc at baseline	Zinc at endpoint	Frequency of intervention	Period of follow-up	Z_Malaria	All_Z	P_Malaria	All_P	M+Z_Malaria	All_M+Z	N-Z_Malaria	All_N-Z	Specific Plasmodium species	Plasmodium species investigated	Methods for malaria	Blood sample for zinc	Zinc measurement
Owusu-Agyei et al., 2013	Effect of vitamin A and zinc vs. vitamin A alone supplements on the incidence of clinical malaria	Ghana	2009	Children (200)	6–24 months	Intervention (100): 47, control (100): 48	Intervention (100): 19, control (100): 22	The number of children who were diagnosed with uncomplicated malaria in the intervention group was 27% significantly lower compared with the children in the control group (P = 0.03).	Intervention (100): 81 (72-90) μg/dl, control (100): 69 (57-81) μg/dl	Intervention (100): 63 (52-73) μg/dl, control (100): 58 (49- 66) μg/dl	Daily	6 months					19	100	22	100	NS	NS	Microscopy	Plasma	Atomic Absorption Spectrophotometer AA-6300 (P/N 206–51800) Kyoto, Japan.
Becquey et al., 2016	Effect of zinc supplementation (intermittent preventive zinc supplementation, daily preventive zinc supplementation, therapeutic zinc supplementation) on malaria incidence compared to nonintervention control	Burkina Faso	2010-2012	Children (7641)	6–30 months	Intermittent preventive zinc (90): 0.28 ± 0.011, Daily preventive zinc (83): 0.27 ± 0.011, Therapeutic zinc (79): 0.26 ± 0.011, Nonintervention control (195): 0.27 ± 0.015	NS	Incidences of malaria were not different across study groups	Intermittent preventive zinc (90): 66 ± 1.5, Daily preventive zinc (83): 67 ± 1.5, Therapeutic zinc (79): 67 ± 1.5, Nonintervention control (195): 69 ± 1.3	NS	Daily	12 months									NS	NS	Microscopy/RDT	Plasma	Coupled plasma optical emission spectrophotometry (VWR International)
Zeba et al., 2008	Effect of zinc and vitamin A supplementation on risk of malaria	Burkina Faso	NS	Children (148)	6-72 months	Zinc and vitamin A (74): 56, placebo (74): 45	Zinc and vitamin A (74): 31, placebo (74): 43	A significant decrease in the prevalence malaria in the supplemented group (34%) as compared to the placebo group (3.5%) was obserbed (p < 0.001).	NS	NS	Daily (6 days/week)	6 months			43	74	31	74			Pf	P. falciparum	Microscopy	NS	NS
Sazawal et al., 2006	Effect of supplementation with iron and folic acid with or without zinc on serious adverse events, deaths, and admissions to hospital	Tanzania	2002-2003	Children (32155)	1–35 months	Iron/folic acid/zinc; zinc alone; iron/folic acid; placebo	NS	No specific outcome of interest	NS	NS	Daily	6 months and 12 months			411	8574	476	8546	467	8402	Pf	P. falciparum	Microscopy	NS	NS
Saaka et al., 2009	Effect of joint iron and zinc supplementation on malaria	Ghana	2005-2006	Pregnant women	16-44 years	Iron plus zinc (181): 31, Iron (183): 18	Iron plus zinc (181): 10, Iron (183): 16	At 34-36 weeks gestation, malaria parasitaemia though not significant, was less frequent in the iron-zinc supplemented group compared to the iron group (adjusted OR 0.60; 95% CI: 0.25-1.44).	Proportion of zinc-deficiency: Iron plus zinc = 85.8%, Iron = 85.0%	NS	Daily	< 16 week of gestation to 34-36 weeks of gestation, = 4-5 months					10	181	16	183	Pf	P. falciparum	Microscopy	Plasma	Flame atomic absorption spectrophotometry
Darling et al., 2017	Daily oral supplementation of either vitamin A or zinc in the first trimester reduces the risk of placental malaria and adverse pregnancy outcome	Tanzania	2010-2013	Pregnant women (2005)	NS	NS	NS	1. Participants received zinc had a lower risk of histopathology-positive placental malaria than those who did not receive zinc, risk ratio [RR] = 0.64, 2.There was a nonsignificant tendency for risk of PCR-positive malaria between participants who received zinc compared with those who did not.	NS	NS	Daily	From first trimester of pregnancy to 20 and 30 weeks’ gestation	44 (90)	671 (580)	71 (81)	690 (578)					Pf	P. falciparum	Placental malaria: histopathology (PCR)	NS	NS
Veenemans et al., 2011	Effect of zinc and other multinutrients supplementation on malaria	Tanzania	2008-2009	Children (612)	6–60 months	Zinc (153): 66, zinc and multinutrients (151): 67, multi-nutrients without zinc (155): 64, placebo (153): 68	Zinc (149): 50, zinc and multinutrients (148): 49, multi-nutrients without zinc (151): 52, placebo (150): 42	There was no evidence that multi-nutrients influenced the effect of zinc (or vice versa). Neither zinc nor multi-nutrients influenced malaria rates	Zinc deficiency: Zinc (153): 97, zinc and multinutrients (151): 105, multi-nutrients without zinc (155): 110, placebo (153): 100	Zinc (149): 16.0 umol/L, zinc and multinutrients (148): 13.5 umol/, multi-nutrients without zinc (151): 9.6 umol/, placebo (150): 9.6 umol/	Daily (7 days/week)	7 months	50	149	42	150	49	148	52	151	Pf/others	P. falciparum/other Plasmodium	Microscopy/RDT	Plasma	Inductivelycoupled plasma-mass spectrometry (Varian 820-MS)
Müller et al., 2001	Effects of zinc supplementation on malaria	Burkina Faso	1999	Children (709)	6–31 months	Intervention (332): Pf (154), Pm (10), Po (16); placebo (329): Pf (169), Pm (11), Po (2)	Intervention (334): Pf (287), Pm (46), Po (68); placebo (327): Pf (264), Pm (35), Po (57)	No evidence for zinc supplementation being effective against falciparum malaria.	Intervention (332): 11.5 (5.2-27.2); placebo (329): 11.9 (5.6-20.5)	Intervention (334): 15.3 (4.8-30.2); placebo (327): 12.4 (5.0-27.4)	Daily (except Sundays)	6 months	401 (Pf 287 (Pm 46, Po 68)	334	356 (Pf 264, Pm 35, Po 57)	327					Pf	P. falciparum/P. malariae/P. ovale	Microscopy	Serum	Flame atomic absorption spectrometry (Perkin-Elmer 1100 B, Germany)
Richard et al., 2006	Effect of vitamin A and zinc vs. vitamin A alone vs placebo supplements on the incidence of clinical malaria	Peru	1998	Children (855)	0.5–15 years	Iron (212): Pf (5), Pv (9); Iron plus zinc (214): Pf (1), Pv (5); Zinc (214): Pf (4), Pv (9); Placebo (215): Pf (2), Pv (8)	Iron (208): Pf (12), Pv (73); Iron plus zinc (210): Pf (11), Pv (41); Zinc (209): Pf (18), Pv (44); Placebo (209): Pf (19), Pv (50)	Zinc and iron plus zinc did not statistically significantly affect P. vivax incidence in all children (P > 0.36).	Iron (212): 10.27 ± 3.68; Iron plus zinc (214): 10.42 ± 2.35; Zinc (214): 10.80 ± 2.99; Placebo (215): 10.72 ± 3.85	Iron (208): 11.93 ± 5.02; Iron plus zinc (210): 13.19 ± 3.98; Zinc (209): 13.82 ± 6.14; Placebo (209):10.36 ± 3.87	Daily	7 months	62 (Pf 18, Pv 44)	209	69 (Pf 19, Pv 50)	209	52 (Pf 11, Pv 41)	210	85 (Pf 12, Pv73)	208	Pf (Pv)	P. falciparum/P. vivax	Microscopy	Plasma	Atomic absorption spectrophotometry
Shankar et al., 2000	The influence of zinc on malaria morbidity	Papua New Guinea	1995	Children (274)	6-60 months	Zinc (136): Pf (50), Pv (41), Pm (2); Placebo (138): Pf (54/136), Pv (37/136) , Pm (5/136)	Zinc (103): Pf (42/101), Pv (33/101), Pm (2/101); Placebo (109): Pf (31/108), Pv (34/109)	No differences were observed between groups for parasite prevalence. There was a tendency toward higher P. falciparum prevalence in the zinc group (42%) compared to the placebo group (29%) (P = 0.050).	Plasma zinc < 60 ug/dl: zinc (28%), placebo (24%)	Plasma zinc < 60 ug/dl: zinc (20%), placebo (25%)	Daily (6 days/week)	5 months-10 months	Pm (2), Pv (33/101), Pf (42/101)	103	Pv (34/109), Pf (31/108)	109					Pf	P. falciparum/P. vivax/P. malariae	Microscopy	Plasma	Inductively coupled plasma analysis
