# Supplementary material for: Effects of Daily Zinc Alone or in Combination with Other Nutrient Supplements on the Risk of Malaria Parasitaemia: A Systematic Review and Meta-Analysis of Randomised Controlled Trials
Source: Nutrients. 2023 Jun 23;15(13):2855. doi: 10.3390/nu15132855 (PMC10346149; doi:10.3390/nu15132855)
Supplement: Supplementary file 1 [file nutrients-15-02855-s001.zip › Table S3. Risk of bias.xlsx]

## Sheet: Sheet1
Effects of Daily Zinc Alone or in Combination with Other Nutrient Supplements on the Risk of Malaria Parasitaemia: A Systematic Review and Meta-Analysis of Randomised Controlled Trials Manas Kotepui1†*, Polrat Wilairatana2†*, Wanida Mala1, Kwuntida Uthaisar Kotepui1, Frederick Ramirez Masangkay3, Kinley Wangdi4 1 Medical Technology, School of Allied Health Sciences, Walailak University, Tha Sala,…
No.	Study	1. Randomization process				2. Deviations from the intended interventions (effect of assignment to intervention)									2. Deviations from the intended interventions (effect of adhering to intervention)							3. Missing outcome data					4. Measurement of the outcome						5. Selection of the reported result				Overall risk-of-bias judgement
		1.1	1.2	1.3		2.1	2.2	2.3	2.4	2.5		2.6	2.7		2.1	2.2	2.3	2.4	2.5	2.6		3.1	3.2	3.3	3.4		4.1	4.2	4.3	4.4	4.5		5.1	5.2	5.3
		Was the allocation sequence random?	Was the allocation sequence concealed until participants were enrolled and assigned to interventions?	Did baseline differences between intervention groups suggest a problem with the randomization process?	Domain level judgement	Were participants aware of their assigned intervention during the trial?	Were carers and people delivering the interventions aware of participants' assigned intervention during the trial?	If Y/PY/NI to 2.1 or 2.2: Were there deviations from the intended intervention that arose because of the trial context?	If Y/PY to 2.3: Were these deviations likely to have affected the outcome?	If Y/PY/NI to 2.4: Were these deviations from intended intervention balanced between groups?	Domain level judgement	Was an appropriate analysis used to estimate the effect of assignment to intervention?	If N/PN/NI to 2.6: Was there potential for a substantial impact (on the result) of the failure to analyse participants in the group to which they were randomized?	Domain level judgement	Were participants aware of their assigned intervention during the trial?	Were carers and people delivering the interventions aware of participants' assigned intervention during the trial?	If Y/PY/NI to 2.1 or 2.2: Were important nonprotocol interventions balanced across intervention groups?	Were there failures in implementing the intervention that could have affected the outcome?	Was there non-adherence to the assigned intervention regimen that could have affected participants’ outcomes?	If N/PN/NI to 2.3, or Y/PY/NI to 2.4 or 2.5: Was an appropriate analysis used to estimate the effect of adhering to intervention?	Domain level judgement	Were data for this outcome available for all, or nearly all, participants randomized?	If N/PN/NI to 3.1: Is there evidence that the result was not biased by missing outcome data?	If N/PN to 3.2: Could missingness in the outcome depend on its true value?	If Y/PY/NI to 3.3: Is it likely that missingness in the outcome depended on its true value?	Domain level judgement	Was the method of measuring the outcome inappropriate?	Could measurement or ascertainment of the outcome have differed between intervention groups?	If N/PN/NI to 4.1 and 4.2: Were outcome assessors aware of the intervention received by study participants?	If Y/PY/NI to 4.3: Could assessment of the outcome have been influenced by knowledge of intervention received?	If Y/PY/NI to 4.4: Is it likely that assessment of the outcome was influenced by knowledge of intervention received	Domain level judgement	Were the data that produced this result analysed in accordance with a pre-specified analysis plan that was finalized before unblinded outcome data were available for analysis?	Is the numerical result being assessed likely to have been selected, on the basis of the results, from multiple eligible outcome measurements (e.g. scales, definitions, time points) within the outcome domain?	Is the numerical result being assessed likely to have been selected, on the basis of the results, from multiple eligible analyses of the data?	Domain level judgement
1	Becquey et al., 2016	Y	Y	PN	Low	N	NI	PN	NA	NA	Low	PN	PN	Some concerns	N	NI	PN	PN	PN	NI	High	PY	NA	NA	NA	Low	N	N	NI	PN	NA	Low	Y	PN	PN	Low	High risk of bias
2	Darling et al., 2017	Y	Y	PN	Low	N	N	NA	NA	NA	Low	Y	NA	Low	N	N	NA	NA	NA	NA	Low	PN	PN	PY	PN	Some concerns	N	N	NI	PN	NA	Low	Y	N	N	Low	Some concerns
3	Müller et al., 2001	Y	Y	N	Low	N	NI	PN	NA	NA	Low	Y	NA	Low	N	NI	N	PN	PN	PY	Some concerns	Y	NA	NA	NA	Low	N	N	PY	PN	NA	Low	Y	PN	PN	Low	Some concerns
4	Owusu-Agyei et al., 2013	Y	Y	PN	Low	N	N	NA	NA	NA	Low	NI	PN	Some concerns	N	N	NA	NA	NA	NA	Low	Y	NA	NA	NA	Low	N	N	NA	NA	NA	Low	Y	PN	PN	Low	Low risk of bias
5	Richard et al., 2006	Y	Y	PN	Low	N	N	NA	NA	NA	Low	Y	NA	Low	N	N	NA	NA	NA	NA	Low	Y	NA	NA	NA	Low	N	N	NA	NA	NA	Low	Y	PN	PN	Low	Low risk of bias
6	Saaka et al., 2009	Y	Y	PN	Low	N	N	NA	NA	NA	Low	NI	PN	Some concerns	N	N	NA	NA	NA	NA	Low	Y	NA	NA	NA	Low	N	N	NA	NA	NA	Low	Y	PN	N	Low	Some concerns
7	Sazawal et al., 2006	Y	Y	N	Low	N	N	NA	NA	NA	Low	Y	NA	Low	N	N	NA	NA	NA	NA	Low	Y	NA	NA	NA	Low	N	N	NA	NA	NA	Low	Y	N	N	Low	Low risk of bias
8	Shankar et al., 2000	Y	Y	N	Low	N	N	NA	NA	NA	Low	Y	NA	Low	N	N	NA	NA	NA	NA	Low	Y	NA	NA	NA	Low	N	N	NA	NA	NA	Low	Y	N	N	Low	Low risk of bias
9	Veenemans et al., 2011	Y	Y	N	Low	N	N	NA	NA	NA	Low	Y	NA	Low	N	N	NA	NA	NA	NA	Low	Y	NA	NA	NA	Low	N	N	NA	NA	NA	Low	Y	N	N	Low	Low risk of bias
10	Zeba et al., 2008	Y	Y	N	Low	N	N	NA	NA	NA	Low	PN	PN	Some concerns	N	N	NA	NA	NA	NA	Low	Y	NA	NA	NA	Low	N	N	NA	NA	NA	Low	Y	N	N	Low	Some concerns
